# Supplementary material for: Chemotaxonomy, an Efficient Tool for Medicinal Plant Identification: Current Trends and Limitations
Source: Plants (Basel). 2025 Jul 19;14(14):2234. doi: 10.3390/plants14142234 (PMC12299962; doi:10.3390/plants14142234)
Supplement: Supplementary file 1 [file plants-14-02234-s001.zip]

Archive with 1 entries (1 files):
- plants-3697169-supplementary.pdf
